# Supplementary material for: Interpretation of the Epigenetic Signature of Facioscapulohumeral Muscular Dystrophy in Light of Genotype-Phenotype Studies
Source: Int J Mol Sci. 2020 Apr 10;21(7):2635. doi: 10.3390/ijms21072635 (PMC7178248; doi:10.3390/ijms21072635)
Supplement: Supplementary file 1 [file ijms-21-02635-s001.zip]

Archive with 2 entries (2 files):
- Suppl Tabs.xlsx
- Suppl. Figure 1.pdf
