# Supplementary material for: Interpretation of the Epigenetic Signature of Facioscapulohumeral Muscular Dystrophy in Light of Genotype-Phenotype Studies
Source: Int J Mol Sci. 2020 Apr 10;21(7):2635. doi: 10.3390/ijms21072635 (PMC7178248; doi:10.3390/ijms21072635)
Supplement: Supplementary file 1 [file ijms-21-02635-s001.zip › Suppl Tabs.xlsx]

## Sheet: a 122
SMCHD1 status	family ID	subject ID	PROBAND=0, RELATIVE=1, CONTROL=2	A=affected N=not affected	clinical category (A-D)	FSHD score (0-15)	age at examination (yrs)	duration of disease /period from the onset to blood sampling (yrs) NR=not reported	sex	MSRE1 [4q-10q] (%)	≤25%=HYPO, >25% and ≤35%=MEDIUM, >35%=NORMAL	MSRE2 [4q] (%)	≤25%=HYPO, >25% and ≤35%=MEDIUM, >35%=NORMAL	4q shorter (D4Z4 U)	4q longer (D4Z4 U)	sum from both 4q (D4Z4 U)	10q (D4Z4 U)	10q (D4Z4 U)	sum from both 10q	sum total (D4Z4 U)
WT	75	1083/97	0	A	A1	13	29	19	M	36	NORMAL	20	HYPO	1	18	19	12	17	29	48
WT	364	96/02	0	A	A1	9	40	32	F	45	NORMAL	25	HYPO	1	15	16	10	30	40	56
WT	686	983/04	0	A	A2	13	32	32	F	30	MEDIUM	22	HYPO	1	12	13	25	25	50	63
WT	742	514/05	0	A	A1	14	22	21	M	26	MEDIUM	18	HYPO	1	12	13	4	15	19	32
WT	525	710/03	0	A	A1	15	14	10	F	52	NORMAL	47	NORMAL	2	53	55	10	30	40	95
WT	639	646/04	0	A	A2	7	20	18	F	24	HYPO	23	HYPO	2	25	27	6	15	21	48
n.d.	664	853/04	0	A	A1	15	40	22	F	36	NORMAL	21	HYPO	2	32	34	30	40	70	104
WT	1719	346/11	0	A	A1	6	14	9	F	35	MEDIUM	20	HYPO	2	25	27	32	40	72	99
n.d.	1818	146/12	0	A	A1	14	50	38	M	41	NORMAL	30	MEDIUM	2	40	42	30	49	79	121
WT	2094	73/14	0	A	A2	6	19	17	M	45	NORMAL	23	HYPO	2	10	12	6	15	21	33
WT	16	510/95	0	A	A2	15	83	68	M	10	HYPO	24	HYPO	3	17	20	11	35	46	66
WT	47	340/97	0	A	A2	14	58	42	M	40	NORMAL	39	NORMAL	3	17	20	11	35	46	66
n.d.	184	625/00	0	A	A1	14	50	47	F	29	MEDIUM	29	MEDIUM	3	31	34	11	20	31	65
WT	624	622/04	0	A	A1	4	24	13	F	38	NORMAL	23	HYPO	3	23	26	9	30	39	65
n.d.	1197	436/11	0	A	A2	11	66	55	F	55	NORMAL	18	HYPO	3	30	33	10	30	40	73
n.d.	1252	297/08	0	A	A2	8	25	5	M	36	NORMAL	29	MEDIUM	3	43	46	11	20	31	77
WT	1593	392/10	0	A	A2	8	38	31	M	36	NORMAL	39	NORMAL	3	23	26	15	22	37	63
MUT	1680	223/11	0	A	A1	10	10	8	M	30	MEDIUM	21	HYPO	3	15	18	12	16	28	46
WT	1808	132/12	0	A	A2	9	22	4	F	23	HYPO	15	HYPO	3	17	20	7	21	28	48
WT	1839	222/12	0	A	A2	5	16	3	M	48	NORMAL	43	NORMAL	3	40	43	12	35	47	90
WT	2020	216/13	0	A	A1	10	36	27	M	34	MEDIUM	24	HYPO	3	18	21	18	20	38	59
n.d.	25	473/96	0	A	A2	14	49	36	F	27	MEDIUM	29	MEDIUM	4	20	24	6	10	16	40
n.d.	197	855/00	0	A	A3	12	71	51	F	40	NORMAL	54.2	NORMAL	4	13	17	15	30	45	62
n.d.	264	201/01	0	A	A2	11	41	31	F	23	HYPO	17	HYPO	4	17	21	8	12	20	41
WT	280	567/01	0	A	A2	14	69	38	M	16	HYPO	19.12	HYPO	4	21	25	6	48	54	79
WT	722	279/05	0	A	A2	10	41	23	M	34	MEDIUM	30	MEDIUM	4	32	36	12	93	105	141
WT	1609	11/11	0	A	A2	14	42	32	F	25	HYPO	15	HYPO	4	52	56	3	31	34	90
WT	1612	19/11	0	A	A2	3	17	2	M	24	HYPO	20	HYPO	4	12	16	10	21	31	47
n.d.	336	1191/01	0	A	A3	5	65	8	M	41	NORMAL	30	MEDIUM	5	30	35	10	13	23	58
n.d.	422	101/10	0	A	A1	13	62	49	F	41	NORMAL	22	HYPO	5	12	17	18	32	50	67
WT	543	857/03	0	A	A2	12	62	44	M	25	HYPO	17	HYPO	5	17	22	15	30	45	67
WT	593	229/08	0	A	A3	10	45	26	M	30	MEDIUM	23	HYPO	5	12	17	13	30	43	60
WT	1462	18/10	0	A	A3	4	47	24	F	32	MEDIUM	25	HYPO	5	30	35	5	22	27	62
n.d.	56	1152/05	0	A	A3	2	42	NR, asymptomatic at the moment of the visit	F	40	NORMAL	37	NORMAL	6	15	21	6	27	33	54
n.d.	128	591/00	0	A	A3	7	30	17	M	35	MEDIUM	27	MEDIUM	6	15	21	20	22	42	63
n.d.	136	699/99	0	A	A2	11	80	38	F	39	NORMAL	21	HYPO	6	49	55	6	13	19	74
WT	202	923/00	0	A	A2	5	40	20	M	28	MEDIUM	85	NORMAL	6	15	21	22	30	52	73
n.d.	236	65/01	0	A	A2	4	23	12	M	31	MEDIUM	25	HYPO	6	15	21	20	25	45	66
n.d.	288	623/01	0	A	A2	9	66	18	F	25	HYPO	14.13	HYPO	6	11	17	13	17	30	47
WT	468	366/03	0	A	A2	12	64	24	F	34	MEDIUM	23.33	HYPO	6	20	26	4	35	39	65
n.d.	556	271/05	0	A	A3	7	60	20	F	50	NORMAL	44	NORMAL	6	10	16	12	12	24	40
n.d.	1250	450/09	0	A	A3	4	30	NR, asymptomatic at the moment of the visit	F	47	NORMAL	21	HYPO	6	15	21	22	32	54	75
n.d.	2026	239/14	0	A	A2	6	50	5	F	35	MEDIUM	46	NORMAL	6	32	38	15	22	37	75
n.d.	100	567/98	0	A	A2	5	55	33	M	50	NORMAL	39	NORMAL	7	18	25	21	30	51	76
n.d.	186	627/00	0	A	A3	10	62	14	F	37	NORMAL	32	MEDIUM	7	12	19	10	12	22	41
WT	513	331/04	0	A	A3	11	74	21	F	39	NORMAL	21.32	HYPO	7	63	70	15	32	47	117
WT	592	296/04	0	A	A3	3	27	11	M	20	HYPO	17.18	HYPO	7	16	23	13	17	30	53
WT	601	334/04	0	A	A2	9	43	7	M	27	MEDIUM	8.2	HYPO	7	37	44	25	35	60	104
n.d.	1034	74/07	0	A	A2	5	34	26	M	39	NORMAL	22	HYPO	7	23	30	17	27	44	74
n.d.	1454	460/09	0	A	A2	6	64	51	M	38	NORMAL	35	MEDIUM	7	32	39	15	22	37	76
WT	1801	97/12	0	A	A2	4	22	15	M	14	HYPO	24	HYPO	7	52	59	10	35	45	104
n.d.	1871	342/12	0	A	A3	4	14	0, reported as age at onset the moment of the clinical examination	F	31	MEDIUM	48	NORMAL	7	32	39	8	30	38	77
WT	216	7/01	0	A	A3	7	37	12	F	45	NORMAL	37	NORMAL	8	32	40	15	20	35	75
WT	218	3/01	0	A	A3	8	75	30	F	45	NORMAL	40	NORMAL	8	65	73	27	32	59	132
n.d.	322	1090/01	0	A	A3	9	75	19	M	29	MEDIUM	23	HYPO	8	8	16	20	20	40	56
WT	1428	345/09	0	A	A3	8	40	32	M	43	NORMAL	40	NORMAL	8	72	80	9	20	29	109
n.d.	1552	282/10	0	A	A3	9	69	14	F	40	NORMAL	39	NORMAL	8	21	29	12	32	44	73
WT	1989	135/13	0	A	A3	4	50	13	F	26	MEDIUM	20	HYPO	8	45	53	11	15	26	79
n.d.	204	910/00	0	A	A2	15	71	26	F	47	NORMAL	20	HYPO	9	22	31	15	37	52	83
WT	443	107/03	0	A	A3	7	59	40	F	43	NORMAL	18	HYPO	9	9	18	17	17	34	52
n.d.	652	780/04	0	A	A1	15	63	59	F	47	NORMAL	36	NORMAL	9	32	41	17	17	34	75
WT	712	221/05	0	A	A3	5	79	23	F	50	NORMAL	x		9	15	24	27	32	59	83
n.d.	952	1036/06	0	A	A3	7	62	17	M	53	NORMAL	x		9	17	26	32	38	70	96
WT	1409	300/09	0	A	A2	5	74	19	F	21	HYPO	34	MEDIUM	9	25	34			0	34
WT	1622	53/11	0	A	A3	3	66	11	M	45	NORMAL	40	NORMAL	9	60	69	13	36	49	118
n.d.	1669	192/11	0	A	A3	10	44	5	M	14	HYPO	6	HYPO	9	11	20	10	12	22	42
WT	1682	233/11	0	A	A3	4	24	7	M	38	NORMAL	25	HYPO	9	15	24	30	33	63	87
WT	1701	280/11	0	A	A3	7	31	4	F	54	NORMAL	59	NORMAL	9	30	39	27	42	69	108
WT	1778	56/12	0	A	A2	5	59	20	F	55	NORMAL	25	HYPO	9	20	29	50	61	111	140
WT	1779	57/12	0	A	A2	10	54	44	M	43	NORMAL	26	MEDIUM	9	49	58	40	43	83	141
n.d.	1819	148/12	0	A	A3	9	42	9	F	41	NORMAL	16	HYPO	9	17	26	10	39	49	75
WT	1860	301/12	0	A	A2	5	66	4	M	15	HYPO	24	HYPO	9	39	48	15	17	32	80
WT	1931	484/12	0	A	A2	6	71	6	M	52	NORMAL	43	NORMAL	9	28	37	17	51	68	105
WT	1952	37/13	0	A	A2	6	66	46	M	14	HYPO	16	HYPO	9	13	22	15	20	35	57
WT	1971	85/13	0	A	A2	9	53	1	F	36	NORMAL	x		9	15	24	27	32	59	83
WT	2010	187/13	0	A	A3	4	47	12	M	25	HYPO	30	MEDIUM	9	40	49	27	51	78	127
WT	2038	249/13	0	A	A3	7	39	23	M	24	HYPO	23	HYPO	9	32	41	22	27	49	90
n.d.	2201	370/14	0	A	A2	5	15	9	F	22	HYPO	x		9	27	36	12	70	82	118
n.d.	2436	91/16	0	A	A2	2	17	2	M	21	HYPO	28	MEDIUM	9	23	32	11	12	23	55
WT	219	8/01	0	A	A3	7	66	10	M	61	NORMAL	x		10	20	30	13	15	28	58
WT	220	9/01	0	A	A3	5	67	44	M	48	NORMAL	20	HYPO	10	22	32	20	36	56	88
WT	447	122/03	0	A	A3	5	85	22	M	48	NORMAL	31	MEDIUM	10	36	46	11	33	44	90
WT	1011	27/07	0	A	A3	4	54	11	M	26	MEDIUM	x		10	11	21	15	22	37	58
WT	1522	185/10	0	A	A2	8	56	24	M	51	NORMAL	21	HYPO	10	15	25	6	14	20	45
WT	1726	358/11	0	A	A3	5	51	1	M	64	NORMAL	20	HYPO	10	13	23	24	51	75	98
WT	1959	62/13	0	A	A3	3	42	12	M	37	NORMAL	23	HYPO	10	16	26	15	24	39	65
n.d.	1964	73/13	0	A	A3	4	74	10	M	55	NORMAL	32	MEDIUM	10	66	76	12	20	32	108
WT	1968	79/13	0	A	A2	4	58	33	F	54	NORMAL	40	NORMAL	10	32	42	20	26	46	88
n.d.	283	574/01	0	A	A2	6	40	30	M	3	HYPO	18	HYPO	11	15	26	4	23	27	53
n.d.	682	967/04	0	A	A3	6	46	11	F	36	NORMAL	19	HYPO	11	12	23	17	20	37	60
WT	1714	331/11	0	A	A1	15	46	31	F	17	HYPO	6	HYPO	11	37	48	12	17	29	77
MUT	2326	298/15	0	A	A1	13	16	11	F	8	HYPO	27	MEDIUM	11	13	24	12	16	28	52
MUT	2395	6/16	0	A	A3	5	55	15	M	42	NORMAL	30	MEDIUM	11	17	28	11	35	46	74
MUT	258	167/01	0	A	A3	12	53	39	M	19	HYPO	X		12	27	39	12	13	25	64
WT	360	92/02	0	A	A3	6	71	46	M	25	HYPO	19	HYPO	12	13	25	9	30	39	64
n.d.	918	306/06	0	A	A3	10	58	35	M	14	HYPO	6	HYPO	12	12	24	15	27	42	66
WT	1463	21/10	0	A	A3	2	44	5	M	28	MEDIUM	X		12	22	34	10	11	21	55
MUT	1480	64/10	0	A	A2	8	68	18	M	8	HYPO	0	HYPO	12	52	64	3	6	9	73
WT	1568	322/10	0	A	A2	7	69	12	M	49	NORMAL	25	HYPO	12	15	27	10	13	23	50
MUT	1617	42/11	0	A	A3	6	54	37	M	25	HYPO	25	HYPO	12	22	34	22	35	57	91
WT	1960	67/13	0	A	A3	10	43	2	F	9	HYPO	25	HYPO	12	17	29	10	20	30	59
MUT	2059	313/13	0	A	A3	8	66	23	M	19	HYPO	40	NORMAL	12	13	25	13	25	38	63
WT	2111	126/14	0	A	A2	2	45	29	M	31	MEDIUM	X		12	16	28	18	18	36	64
WT	2353	342/15	0	A	A2	3	55	22	M	33	MEDIUM	25	HYPO	12	17	29	5	15	20	49
MUT	34	317/97	0	A	A2	4	35	19	M	8	HYPO	8	HYPO	13	23	36	7	15	22	58
n.d.	1277	355/08	0	A	A3	9	30	13	M	23	HYPO	20	HYPO	13	32	45	22	30	52	97
WT	1659	158/11	0	A	A3	2	12	10	F	39	NORMAL	20	HYPO	13	22	35	18	51	69	104
WT	2109	120/14	0	A	A3	4	25	11	M	54	NORMAL	50	NORMAL	13	68	81	17	52	69	150
MUT	2328	300/15	0	A	A2	5	67	4	F	8	HYPO	7	HYPO	13	17	30	10	10	20	50
WT	565	55/04	0	A	A3	5	33	10	M	17	HYPO	28	MEDIUM	15	27	42	13	27	40	82
MUT	1388	253/09	0	A	A3	3	56	NR	F	15	HYPO	15	HYPO	15	17	32	11	52	63	95
WT	2120	146/14	0	A	A2	6	80	3	M	55	NORMAL	75	NORMAL	15	22	37	18	37	55	92
WT	2152	233/14	0	A	A3	2	47	NR	F	42	NORMAL	44	NORMAL	18	18	36	8	21	29	65
WT	1352	124/09	0	A	A3	4	47	10	M	59	NORMAL	65	NORMAL	20	30	50	13	33	46	96
WT	1577	351/10	0	A	A3	5	55	5	M	65	NORMAL	57	NORMAL	20	32	52	33	58	91	143
WT	1694	262/11	0	A	A3	2	62	11	M	33	MEDIUM	35	NORMAL	20	32	52	10	12	22	74
n.d.	1721	350/11	0	A	A2	3	55	5	F	23	HYPO	X		20	32	52	8	20	28	80
WT	1810	136/12	0	A	A2	8	49	2	F	28	MEDIUM	64	NORMAL	20	22	42	9	11	20	62
WT	1642	113/11	0	A	A3	5	58	NR	M	42	NORMAL	X		21	27	48	12	32	44	92
WT	866	7/07	0	A	A2	10	64	6	F	56	NORMAL	X		22	30	52	10	30	40	92
WT	1578	354/10	0	A	A2	5	57	3	M	74	NORMAL	60	NORMAL	30	40	70	15	17	32	102
MUT	1802	101/12	0	A	A2	7	62	2	F	69	NORMAL	73	NORMAL	43	60	103	40	41	81	184

## Sheet: b 232
family ID	subject ID	PROBAND=0, RELATIVE=1, CONTROL=2	A=affected N=not affected	clinical category (A-D)	FSHD score (0-15)	age at examination (yrs)	duration of disease /period from the onset to blood sampling (yrs) NR=not reported	sex	MSRE1[4q-10q] (%)	≤25%=HYPO, >25% and ≤35%=MEDIUM, >35%=NORMAL	MSRE2 [4q] (%)	≤25%=HYPO, >25% and ≤35%=MEDIUM, >35%=NORMAL	4q shorter (D4Z4 U)	4q longer (D4Z4 U)	sum from both 4q (D4Z4 U)	10q (D4Z4 U)	10q (D4Z4 U)	sum from both 10q	sum total (D4Z4 U)
75	1083/97	0	A	A1	13	29	19	M	36	NORMAL	20	HYPO	1	18	19	12	17	29	48
364	96/02	0	A	A1	9	40	32	F	45	NORMAL	25	HYPO	1	15	16	10	30	40	56
686	983/04	0	A	A2	13	32	32	F	30	MEDIUM	22	HYPO	1	12	13	25	25	50	63
742	514/05	0	A	A1	14	22	21	M	26	MEDIUM	18	HYPO	1	12	13	4	15	19	32
664	852/04	1	A	A1	14	44	30	F	42	NORMAL	41	NORMAL	2	32	34	25	30	55	89
664	286/07	1	A	A1	11	36	20	M	43	NORMAL	37	NORMAL	2	32	34	30	40	70	104
664	36/06	1	A	A1	14	34	23	M	42	NORMAL	25	HYPO	2	32	34	32	40	72	106
525	710/03	0	A	A1	15	14	10	F	52	NORMAL	47	NORMAL	2	53	55	10	30	40	95
639	646/04	0	A	A2	7	20	18	F	24	HYPO	23	HYPO	2	25	27	6	15	21	48
664	853/04	0	A	A1	15	40	22	F	36	NORMAL	21	HYPO	2	32	34	30	40	70	104
1719	346/11	0	A	A1	6	14	9	F	35	MEDIUM	20	HYPO	2	25	27	32	40	72	99
1818	146/12	0	A	A1	14	50	38	M	41	NORMAL	30	MEDIUM	2	40	42	30	49	79	121
2094	73/14	0	A	A2	6	19	17	M	45	NORMAL	23	HYPO	2	10	12	6	15	21	33
16	510/95	0	A	A2	15	83	68	M	10	HYPO	24	HYPO	3	17	20	11	35	46	66
47	340/97	0	A	A2	14	58	42	M	40	NORMAL	39	NORMAL	3	17	20	11	35	46	66
184	625/00	0	A	A1	14	50	47	F	29	MEDIUM	29	MEDIUM	3	31	34	11	20	31	65
184	4/01	1	A	A2	15	80	68	F	35	MEDIUM	35	NORMAL	3	33	36	11	12	23	59
184	380/08	1	A	A1	9	22	19	M	46	NORMAL	51.3	NORMAL	3	36	39	20	32	52	91
16	512/95	1	A	A1	14	49	44	M	14	HYPO	23	HYPO	3	17	20	11	16	27	47
47	74/08	1	A	A1	7	20	5	M	11	HYPO	17	HYPO	3	11	14	11	22	33	47
1197	76/08	1	A	B2	2	31	1	M	30	MEDIUM	26	MEDIUM	3	27	30	15	30	45	75
624	622/04	0	A	A1	4	24	13	F	38	NORMAL	23	HYPO	3	23	26	9	30	39	65
1197	436/11	0	A	A2	11	66	55	F	55	NORMAL	18	HYPO	3	30	33	10	30	40	73
1252	297/08	0	A	A2	8	25	5	M	36	NORMAL	29	MEDIUM	3	43	46	11	20	31	77
1593	392/10	0	A	A2	8	38	31	M	36	NORMAL	39	NORMAL	3	23	26	15	22	37	63
1680	223/11	0	A	A1	10	10	8	M	30	MEDIUM	21	HYPO	3	15	18	12	16	28	46
1808	132/12	0	A	A2	9	22	4	F	23	HYPO	15	HYPO	3	17	20	7	21	28	48
1839	222/12	0	A	A2	5	16	3	M	48	NORMAL	43	NORMAL	3	40	43	12	35	47	90
2020	216/13	0	A	A1	10	36	27	M	34	MEDIUM	24	HYPO	3	18	21	18	20	38	59
25	473/96	0	A	A2	14	49	36	F	27	MEDIUM	29	MEDIUM	4	20	24	6	10	16	40
197	855/00	0	A	A3	12	71	51	F	40	NORMAL	54.2	NORMAL	4	13	17	15	30	45	62
264	201/01	0	A	A2	11	41	31	F	23	HYPO	17	HYPO	4	17	21	8	12	20	41
197	856/00	1	A	A3	8	66	47	F	31	MEDIUM	46.01	NORMAL	4	13	17	10	15	25	42
197	865/00	1	A	B1	4	45	21	M	48	NORMAL	73.78	NORMAL	4	13	17	15	25	40	57
197	866/00	1	A	A3	1	43	17	M	31	MEDIUM	81.89	NORMAL	4	19	23	25	30	55	78
197	862/00	1	NA	C2	0	53	0	F	25	HYPO	27	MEDIUM	4	13	17	15	17	32	49
197	861/00	1	A	C2	0	57	0	M	39	NORMAL	79	NORMAL	4	13	17	15	30	45	62
197	876/00	1	NA	C1	0	28	0	M	29	MEDIUM	37.5	NORMAL	4	17	21	7	15	22	43
197	868/00	1	NA	C2	0	36	0	F	34	MEDIUM	56	NORMAL	4	37	41	10	10	20	61
197	860/00	1	NA	C2	0	59	0	F	38	NORMAL	31	MEDIUM	4	17	21	15	30	45	66
197	852/00	1	NA	C2	0	91	0	F	40	NORMAL	27	MEDIUM	4	30	34	10	15	25	59
280	567/01	0	A	A2	14	69	38	M	16	HYPO	19.12	HYPO	4	21	25	6	48	54	79
197	859/00	1	A	A2	11	61	41	M	31	MEDIUM	25	HYPO	4	20	24	10	17	27	51
25	687/99	1	NA	C1	0	40	0	F	45	NORMAL	26	MEDIUM	4	20	24	6	17	23	47
25	615/98	1	A	A3	4	65	3	M	37	NORMAL	36	NORMAL	4	27	31	6	17	23	54
25	471/96	1	A	A3	5	30	20	M	34	MEDIUM	21	HYPO	4	27	31	17	61	78	109
25	469/96	1	A	B1	2	53	NR, asymptomatic at the moment of the visit	F	22	HYPO	74	NORMAL	4	27	31	10	61	71	102
280	569/01	1	A	B2	3	38	3	F	29	MEDIUM	21.13	HYPO	4	20	24	6	20	26	50
264	494/01	1	A	A3	2	38	NR, asymptomatic at the moment of the visit	M	40	NORMAL	31	MEDIUM	4	20	24	10	16	26	50
264	202/01	1	NA	C1	0	64	0	F	22	HYPO	17	HYPO	4	11	15	17	30	47	62
1612	20/11	1	A	B2	1	53	1	F	26	MEDIUM	25	HYPO	4	20	24	8	21	29	53
1612	22/11	1	A	A2	3	29	18	M	30	MEDIUM	24	HYPO	4	12	16	18	21	39	55
1612	23/11	1	A	A2	3	25	14	M	40	NORMAL	46	NORMAL	4	27	31	18	21	39	70
1612	206/11	1	NA	C2	0	60	0	M	40	NORMAL	75	NORMAL	4	22	26	8	21	29	55
722	279/05	0	A	A2	10	41	23	M	34	MEDIUM	30	MEDIUM	4	32	36	12	93	105	141
1609	11/11	0	A	A2	14	42	32	F	25	HYPO	15	HYPO	4	52	56	3	31	34	90
1612	19/11	0	A	A2	3	17	2	M	24	HYPO	20	HYPO	4	12	16	10	21	31	47
336	1191/01	0	A	A3	5	65	8	M	41	NORMAL	30	MEDIUM	5	30	35	10	13	23	58
336	1193/01	1	A	B2	2	36	NR	F	36	NORMAL	29	MEDIUM	5	18	23	6	13	19	42
422	101/10	0	A	A1	13	62	49	F	41	NORMAL	22	HYPO	5	12	17	18	32	50	67
422	381/09	1	NA	C1	0	61	0	M	49	NORMAL	27	MEDIUM	5	12	17	6	23	29	46
1462	19/10	1	NA	C1	0	28	0	F	46	NORMAL	32	MEDIUM	5	20	25	22	22	44	69
543	1408/05	1	A	B2	2	37	6	F	33	MEDIUM	27	MEDIUM	5	32	37	15	17	32	69
593	233/08	1	A	A2	4	68	48	M	35	MEDIUM	32.54	MEDIUM	5	37	42	10	27	37	79
593	231/08	1	NA	C2	0	40	0	M	27	MEDIUM	19.56	HYPO	5	15	20	11	16	27	47
593	297/04	1	NA	C2	0	33	0	F	36	NORMAL	17	HYPO	5	16	21	17	27	44	65
593	87/08	1	A	A3	7	73	NR	M	21	HYPO	19	HYPO	5	10	15	22	27	49	64
543	857/03	0	A	A2	12	62	44	M	25	HYPO	17	HYPO	5	17	22	15	30	45	67
593	229/08	0	A	A3	10	45	26	M	30	MEDIUM	23	HYPO	5	12	17	13	30	43	60
1462	18/10	0	A	A3	4	47	24	F	32	MEDIUM	25	HYPO	5	30	35	5	22	27	62
56	1152/05	0	A	A3	2	42	NR, asymptomatic at the moment of the visit	F	40	NORMAL	37	NORMAL	6	15	21	6	27	33	54
128	591/00	0	A	A3	7	30	17	M	35	MEDIUM	27	MEDIUM	6	15	21	20	22	42	63
136	699/99	0	A	A2	11	80	38	F	39	NORMAL	21	HYPO	6	49	55	6	13	19	74
202	923/00	0	A	A2	5	40	20	M	28	MEDIUM	85	NORMAL	6	15	21	22	30	52	73
236	65/01	0	A	A2	4	23	12	M	31	MEDIUM	25	HYPO	6	15	21	20	25	45	66
288	623/01	0	A	A2	9	66	18	F	25	HYPO	14.13	HYPO	6	11	17	13	17	30	47
468	366/03	0	A	A2	12	64	24	F	34	MEDIUM	23.33	HYPO	6	20	26	4	35	39	65
468	308/04	1	A	D2	1	41	36	F	34	MEDIUM	23.79	HYPO	6	20	26	35	73	108	134
468	310/04	1	A	B1	1	31	6	F	26	MEDIUM	29.79	MEDIUM	6	57	63	4	8	12	75
128	578/99	1	NA	C2	0	50	0	F	40	NORMAL	24	HYPO	6	22	28	11	35	46	74
288	964/01	1	A	D1	1	35	7	F	44	NORMAL	23	HYPO	6	22	28	13	13	26	54
556	271/05	0	A	A3	7	60	20	F	50	NORMAL	44	NORMAL	6	10	16	12	12	24	40
288	1004/01	1	NA	C1	0	29	0	M	20	HYPO	29.5	MEDIUM	6	30	36	13	13	26	62
136	216/05	1	A	A3	8	60	20	M	25	HYPO	16	HYPO	6	15	21	9	13	22	43
136	95/10	1	NA	C2	0	24	0	F	21	HYPO	10	HYPO	6	12	18	6	25	31	49
236	1078/06	1	A	A2	7	53	33	M	17	HYPO	15	HYPO	6	13	19	8	8	16	35
236	66/01	1	A	D2	1	47	32	F	44	NORMAL	30	MEDIUM	6	37	43	8	15	23	66
236	156/04	1	A	NO CAT	NO SCORE	43	NR	M	35	MEDIUM	27	MEDIUM	6	37	43	8	15	23	66
1250	448/09	1	NA	C2	0	68	0	F	43	NORMAL	62	NORMAL	6	32	38	22	27	49	87
56	1049/06	1	NA	C2	0	59	0	M	32	MEDIUM	54	NORMAL	6	15	21	8	17	25	46
56	52/06	1	NA	C2	0	22	0	F	19	HYPO	19	HYPO	6	40	46	6	11	17	63
2026	226/13	1	A	B1	7	70	20	M	44	NORMAL	42	NORMAL	6	17	23	15	22	37	60
2026	240/14	1	NA	C2	0	48	0	M	46	NORMAL	50	NORMAL	6	32	38	15	22	37	75
2026	241/14	1	NA	C2	0	43	0	F	27	MEDIUM	22	HYPO	6	32	38	15	22	37	75
2026	244/14	1	NA	C2	0	30	0	F	45	NORMAL	28	MEDIUM	6	30	36	25	27	52	88
556	1070/06	1	NA	C2	0	59	0	M	43	NORMAL	18	HYPO	6	10	16	12	12	24	40
202	925/00	1	NA	C2	0	76	0	F	55	NORMAL	61	NORMAL	6	17	23	22	37	59	82
1250	450/09	0	A	A3	4	30	NR, asymptomatic at the moment of the visit	F	47	NORMAL	21	HYPO	6	15	21	22	32	54	75
2026	239/14	0	A	A2	6	50	5	F	35	MEDIUM	46	NORMAL	6	32	38	15	22	37	75
100	567/98	0	A	A2	5	55	33	M	50	NORMAL	39	NORMAL	7	18	25	21	30	51	76
186	627/00	0	A	A3	10	62	14	F	37	NORMAL	32	MEDIUM	7	12	19	10	12	22	41
513	331/04	0	A	A3	11	74	21	F	39	NORMAL	21.32	HYPO	7	63	70	15	32	47	117
592	296/04	0	A	A3	3	27	11	M	20	HYPO	17.18	HYPO	7	16	23	13	17	30	53
601	334/04	0	A	A2	9	43	7	M	27	MEDIUM	8.2	HYPO	7	37	44	25	35	60	104
592	86/07	1	A	A3	3	20	NR	F	31	MEDIUM	28.84	MEDIUM	7	35	42	11	33	44	86
601	448/04	1	A	B2	1	41	NR, asymptomatic at the moment of the visit	F	38	NORMAL	33.43	MEDIUM	7	27	34	22	25	47	81
601	445/04	1	A	A2	5	76	NR	F	20	HYPO	15	HYPO	7	17	24	33	35	68	92
601	450/04	1	NA	C1	0	46	0	M	43	NORMAL	30.9	MEDIUM	7	37	44	22	25	47	91
601	451/04	1	NA	C2	0	48	0	F	35	MEDIUM	18.65	HYPO	7	37	44	22	25	47	91
186	289/08	1	A	A3	9	43	2	M	34	MEDIUM	28	MEDIUM	7	35	42	13	15	28	70
186	288/08	1	A	A3	4	53	4	M	28	MEDIUM	38.34	NORMAL	7	15	22	7	8	15	37
186	628/00	1	NA	C2	0	37	0	M	26	MEDIUM	32.76	MEDIUM	7	20	27	12	22	34	61
100	569/98	1	A	B2	1	38	NR, asymptomatic at the moment of the visit	F	40	NORMAL	23	HYPO	7	12	19	21	23	44	63
100	568/98	1	A	A2	6	34	15	F	54	NORMAL	42	NORMAL	7	23	30	23	30	53	83
513	17/09	1	NA	C2	0	48	0	M	41	NORMAL	35.88	NORMAL	7	30	37	15	22	37	74
513	332/04	1	A	B2	2	41	4	F	41	NORMAL	39.22	NORMAL	7	22	29	15	32	47	76
1034	73/07	1	NA	C2	0	58	0	M	45	NORMAL	47	NORMAL	7	26	33	17	17	34	67
1871	339/12	1	NA	C2	0	46	0	F	24	HYPO	23	HYPO	7	12	19	8	20	28	47
1871	137/13	1	NA	C2	0	54	0	F	45	NORMAL	49	NORMAL	7	21	28	20	30	50	78
1801	396/12	1	NA	C2	0	62	0	F	54	NORMAL	77	NORMAL	7	30	37	10	32	42	79
1801	397/12	1	NA	C2	0	56	0	M	35	MEDIUM	36	NORMAL	7	17	24	10	32	42	66
1801	6/13	1	NA	C2	0	28	0	F	37	NORMAL	54	NORMAL	7	43	50	8	10	18	68
1801	2/13	1	NA	C2	0	41	0	M	23	HYPO	21	HYPO	7	20	27	35	37	72	99
1801	3/13	1	NA	C2	0	39	0	F	24	HYPO	17	HYPO	7	20	27	35	43	78	105
1801	4/13	1	NA	C2	0	37	0	M	34	MEDIUM	41	NORMAL	7	30	37	32	48	80	117
1801	7/13	1	NA	C2	0	28	0	F	31	MEDIUM	23	HYPO	7	45	52	32	57	89	141
1454	23/15	1	NA	C2	0	35	0	M	33	MEDIUM	24	HYPO	7	15	22	17	52	69	91
1454	25/15	1	NA	C2	0	29	0	M	41	NORMAL	39	NORMAL	7	15	22	17	52	69	91
1454	67/14	1	A	B1	1	62	1	F	51	NORMAL	64	NORMAL	7	22	29	12	20	32	61
1034	74/07	0	A	A2	5	34	26	M	39	NORMAL	22	HYPO	7	23	30	17	27	44	74
1454	460/09	0	A	A2	6	64	51	M	38	NORMAL	35	MEDIUM	7	32	39	15	22	37	76
1801	97/12	0	A	A2	4	22	15	M	14	HYPO	24	HYPO	7	52	59	10	35	45	104
1871	342/12	0	A	A3	4	14	0, reported as age at onset the moment of the clinical examination	F	31	MEDIUM	48	NORMAL	7	32	39	8	30	38	77
216	7/01	0	A	A3	7	37	12	F	45	NORMAL	37	NORMAL	8	32	40	15	20	35	75
218	3/01	0	A	A3	8	75	30	F	45	NORMAL	40	NORMAL	8	65	73	27	32	59	132
322	1090/01	0	A	A3	9	75	19	M	29	MEDIUM	23	HYPO	8	8	16	20	20	40	56
322	232/12	1	A	A3	9	71	0	F	17	HYPO	11	HYPO	8	8	16	7	8	15	31
322	234/12	1	NA	C2	0	43	0	M	28	MEDIUM	28	MEDIUM	8	26	34	7	20	27	61
216	61/01	1	NA	C2	0	66	0	F	23	HYPO	33	MEDIUM	8	17	25	11	15	26	51
1552	339/11	1	NA	C1	0	41	0	M	33	MEDIUM	14	HYPO	8	11	19	11	20	31	50
1428	345/09	0	A	A3	8	40	32	M	43	NORMAL	40	NORMAL	8	72	80	9	20	29	109
1552	282/10	0	A	A3	9	69	14	F	40	NORMAL	39	NORMAL	8	21	29	12	32	44	73
1989	135/13	0	A	A3	4	50	13	F	26	MEDIUM	20	HYPO	8	45	53	11	15	26	79
204	910/00	0	A	A2	15	71	26	F	47	NORMAL	20	HYPO	9	22	31	15	37	52	83
443	107/03	0	A	A3	7	59	40	F	43	NORMAL	18	HYPO	9	9	18	17	17	34	52
652	780/04	0	A	A1	15	63	59	F	47	NORMAL	36	NORMAL	9	32	41	17	17	34	75
712	221/05	0	A	A3	5	79	23	F	50	NORMAL	x		9	15	24	27	32	59	83
952	1036/06	0	A	A3	7	62	17	M	53	NORMAL	x		9	17	26	32	38	70	96
443	193/09	1	NA	C2	0	29	0	M	39	NORMAL	22	HYPO	9	12	21	7	16	23	44
652	232/15	1	A	A2	4	52	27	M	54	NORMAL	51	NORMAL	9	25	34	9	17	26	60
1409	300/09	0	A	A2	5	74	19	F	21	HYPO	34	MEDIUM	9	25	34			0	34
712	1020/06	1	NA	C2	0	46	0	F	66	NORMAL	x		9	40	49	27	35	62	111
2436	93/16	1	NA	C2	0	51	0	F	41	NORMAL	61	NORMAL	9	23	32	15	20	35	67
2436	94/16	1	NA	C2	0	22	0	F	37	NORMAL	64	NORMAL	9	23	32	8	12	20	52
204	911/00	1	A	A3	11	62	19	F	44	NORMAL	23	HYPO	9	22	31	11	15	26	57
204	349/14	1	NA	C2	0	27	0	M	68	NORMAL	37	NORMAL	9	15	24	15	25	40	64
952	160/12	1	NA	C2	0	34	0	F	37	NORMAL	x		9	20	29	17	32	49	78
2038	360/14	1	NA	C2	0	36	0	F	38	NORMAL	x		9	48	57	22	22	44	101
2201	372/14	1	NA	C2	0	41	0	F	44	NORMAL	x		9	21	30	17	17	34	64
1669	207/13	1	NA	C2	0	70	0	M	52	NORMAL	59	NORMAL	9	40	49	12	36	48	97
1682	236/11	1	NA	C2	0	27	0	M	41	NORMAL	35	NORMAL	9	22	31	15	30	45	76
1971	204/14	1	A	B1	2	32	NR, asymptomatic at the moment of the visit	M	44	NORMAL	x		9	32	41	20	27	47	88
1971	19/15	1	A	B1	1	53	NR, asymptomatic at the moment of the visit	M	26	MEDIUM	x		9	32	41	3	32	35	76
1701	282/11	1	NA	C1	0	61	0	F	59	NORMAL	43	NORMAL	9	15	24	37	42	79	103
2010	191/13	1	NA	C2	0	49	0	M	54	NORMAL	45	NORMAL	9	35	44	16	30	46	90
1952	118/14	1	A	A2	3	28	4	F	16	HYPO	19	HYPO	9	49	58	20	28	48	106
1952	117/14	1	NA	C2	0	40	0	F	28	MEDIUM	20	HYPO	9	12	21	13	51	64	85
1622	53/11	0	A	A3	3	66	11	M	45	NORMAL	40	NORMAL	9	60	69	13	36	49	118
1860	306/12	1	NA	C1	0	37	0	F	24	HYPO	45	NORMAL	9	39	48	15	17	32	80
1779	96/12	1	NA	C1	0	23	0	M	30	MEDIUM	26	MEDIUM	9	20	29	20	51	71	100
1669	192/11	0	A	A3	10	44	5	M	14	HYPO	6	HYPO	9	11	20	10	12	22	42
1778	33/14	1	NA	C2	0	39	0	F	45	NORMAL	43	NORMAL	9	37	46	30	32	62	108
1682	233/11	0	A	A3	4	24	7	M	38	NORMAL	25	HYPO	9	15	24	30	33	63	87
1701	280/11	0	A	A3	7	31	4	F	54	NORMAL	59	NORMAL	9	30	39	27	42	69	108
1778	56/12	0	A	A2	5	59	20	F	55	NORMAL	25	HYPO	9	20	29	50	61	111	140
1779	57/12	0	A	A2	10	54	44	M	43	NORMAL	26	MEDIUM	9	49	58	40	43	83	141
1819	148/12	0	A	A3	9	42	9	F	41	NORMAL	16	HYPO	9	17	26	10	39	49	75
1860	301/12	0	A	A2	5	66	4	M	15	HYPO	24	HYPO	9	39	48	15	17	32	80
1931	484/12	0	A	A2	6	71	6	M	52	NORMAL	43	NORMAL	9	28	37	17	51	68	105
1952	37/13	0	A	A2	6	66	46	M	14	HYPO	16	HYPO	9	13	22	15	20	35	57
1971	85/13	0	A	A2	9	53	1	F	36	NORMAL	x		9	15	24	27	32	59	83
2010	187/13	0	A	A3	4	47	12	M	25	HYPO	30	MEDIUM	9	40	49	27	51	78	127
2038	249/13	0	A	A3	7	39	23	M	24	HYPO	23	HYPO	9	32	41	22	27	49	90
2201	370/14	0	A	A2	5	15	9	F	22	HYPO	x		9	27	36	12	70	82	118
2436	91/16	0	A	A2	2	17	2	M	21	HYPO	28	MEDIUM	9	23	32	11	12	23	55
219	8/01	0	A	A3	7	66	10	M	61	NORMAL	x		10	20	30	13	15	28	58
220	9/01	0	A	A3	5	67	44	M	48	NORMAL	20	HYPO	10	22	32	20	36	56	88
447	122/03	0	A	A3	5	85	22	M	48	NORMAL	31	MEDIUM	10	36	46	11	33	44	90
1011	27/07	0	A	A3	4	54	11	M	26	MEDIUM	x		10	11	21	15	22	37	58
219	45/09	1	NA	C2	0	41	0	F	49	NORMAL	x		10	17	27	15	30	45	72
1011	152/09	1	NA	C2	0	72	0	M	58	NORMAL	x		10	30	40	8	10	18	58
1522	185/10	0	A	A2	8	56	24	M	51	NORMAL	21	HYPO	10	15	25	6	14	20	45
1726	358/11	0	A	A3	5	51	1	M	64	NORMAL	20	HYPO	10	13	23	24	51	75	98
1959	62/13	0	A	A3	3	42	12	M	37	NORMAL	23	HYPO	10	16	26	15	24	39	65
1964	73/13	0	A	A3	4	74	10	M	55	NORMAL	32	MEDIUM	10	66	76	12	20	32	108
1968	79/13	0	A	A2	4	58	33	F	54	NORMAL	40	NORMAL	10	32	42	20	26	46	88
283	574/01	0	A	A2	6	40	30	M	3	HYPO	18	HYPO	11	15	26	4	23	27	53
682	967/04	0	A	A3	6	46	11	F	36	NORMAL	19	HYPO	11	12	23	17	20	37	60
1714	331/11	0	A	A1	15	46	31	F	17	HYPO	6	HYPO	11	37	48	12	17	29	77
1714	220/12	1	A	A1	14	53	38	F	7	HYPO	18	HYPO	11	37	48	17	17	34	82
2326	298/15	0	A	A1	13	16	11	F	8	HYPO	27	MEDIUM	11	13	24	12	16	28	52
2395	6/16	0	A	A3	5	55	15	M	42	NORMAL	30	MEDIUM	11	17	28	11	35	46	74
258	167/01	0	A	A3	12	53	39	M	19	HYPO	X		12	27	39	12	13	25	64
360	92/02	0	A	A3	6	71	46	M	25	HYPO	19	HYPO	12	13	25	9	30	39	64
918	306/06	0	A	A3	10	58	35	M	14	HYPO	6	HYPO	12	12	24	15	27	42	66
1463	21/10	0	A	A3	2	44	5	M	28	MEDIUM	X		12	22	34	10	11	21	55
1480	64/10	0	A	A2	8	68	18	M	8	HYPO	0	HYPO	12	52	64	3	6	9	73
1568	322/10	0	A	A2	7	69	12	M	49	NORMAL	25	HYPO	12	15	27	10	13	23	50
1617	42/11	0	A	A3	6	54	37	M	25	HYPO	25	HYPO	12	22	34	22	35	57	91
1960	67/13	0	A	A3	10	43	2	F	9	HYPO	25	HYPO	12	17	29	10	20	30	59
2059	313/13	0	A	A3	8	66	23	M	19	HYPO	40	NORMAL	12	13	25	13	25	38	63
2111	126/14	0	A	A2	2	45	29	M	31	MEDIUM	X		12	16	28	18	18	36	64
2353	342/15	0	A	A2	3	55	22	M	33	MEDIUM	25	HYPO	12	17	29	5	15	20	49
34	317/97	0	A	A2	4	35	19	M	8	HYPO	8	HYPO	13	23	36	7	15	22	58
1277	355/08	0	A	A3	9	30	13	M	23	HYPO	20	HYPO	13	32	45	22	30	52	97
1659	158/11	0	A	A3	2	12	10	F	39	NORMAL	20	HYPO	13	22	35	18	51	69	104
2109	120/14	0	A	A3	4	25	11	M	54	NORMAL	50	NORMAL	13	68	81	17	52	69	150
2328	300/15	0	A	A2	5	67	4	F	8	HYPO	7	HYPO	13	17	30	10	10	20	50
565	55/04	0	A	A3	5	33	10	M	17	HYPO	28	MEDIUM	15	27	42	13	27	40	82
1388	253/09	0	A	A3	3	56	NR	F	15	HYPO	15	HYPO	15	17	32	11	52	63	95
2120	146/14	0	A	A2	6	80	3	M	55	NORMAL	75	NORMAL	15	22	37	18	37	55	92
2152	232/14	1	A	D1	4	17	1	M	38		57	NORMAL	18	18	36	8	15	23	59
2152	233/14	0	A	A3	2	47	NR	F	42	NORMAL	44	NORMAL	18	18	36	8	21	29	65
1352	124/09	0	A	A3	4	47	10	M	59	NORMAL	65	NORMAL	20	30	50	13	33	46	96
1577	351/10	0	A	A3	5	55	5	M	65	NORMAL	57	NORMAL	20	32	52	33	58	91	143
1694	262/11	0	A	A3	2	62	11	M	33	MEDIUM	35	NORMAL	20	32	52	10	12	22	74
1721	350/11	0	A	A2	3	55	5	F	23	HYPO	X		20	32	52	8	20	28	80
1810	136/12	0	A	A2	8	49	2	F	28	MEDIUM	64	NORMAL	20	22	42	9	11	20	62
1642	113/11	0	A	A3	5	58	NR	M	42	NORMAL	X		21	27	48	12	32	44	92
866	7/07	0	A	A2	10	64	6	F	56	NORMAL	X		22	30	52	10	30	40	92
1578	354/10	0	A	A2	5	57	3	M	74	NORMAL	60	NORMAL	30	40	70	15	17	32	102
1802	101/12	0	A	A2	7	62	2	F	69	NORMAL	73	NORMAL	43	60	103	40	41	81	184
																			14349

## Sheet: c Families
RT-ID	Paper Family	Paper ID	Gender	Predicted SSLP Haplotype	A/B PCR	BSSA Product	n=	BSSA Total	BSSA Q1 (%)	BSSL Product	n=	BSSA-L TOTAL	BSSL Q1 (%)	D4Z4 reduced allele (DRA)	MSRE 4q	MSRE 4q-10q	Clinical diagnosis	FSHD score	Age at examination	BSS EPI Diagnosis	Notes	Clinical
AB1	A	I-1	M	4A161/4B163, 10A166/10A166	A/B	YES	n = 19	0.398	0.3125	NO	NA	NA	NA	6 U	0.42	0.44	FSHD	7	70 yrs	Borderline	Epigenetic evidence of mosaicism
AB2	A	II-1	F	4A161/4A-L161, 10A166/10A166	A/AL	YES	n = 18	0.282	0.161	YES	n = 16	0.883	0.833	6 U	0.46	0.35	FSHD	6	50 yrs	FSHD
AB3	A	II-2	M	4A161/4A-L161, 10A166/10A166	A/AL	YES	n = 16	0.382	0.1875	YES	n = 16	0.793	0.7335	6 U	0.5	0.46	not affected	0	48 yrs	FSHD
AB4	A	II-3	F	4A161/4A-L161, 10A166/10A166	A/AL	YES	n = 20	0.237	0.08	YES	n = 14	0.868	0.828	6 U	0.22	0.27	not affected	0	43 yrs	FSHD
AB5	A	II-4	M	4A-L161/4B163, 10A166/10A166	AL/B	NO	NA	NA	NA	YES	n = 17	0.827	0.7835	NO DRA	0.6	0.34	not affected	0	37 yrs	Not FSHD
AB6	A	II-5	F	4A161/4A161, 10A166/10A166	A	YES	n = 9	0.438	0.2945	NA	NA	NA	NA	6 U	0.28	0.45	not affected	0	30 yrs	Borderline
1B	B	I-2	F	4A161/4A166, 10A166/10A166	A	YES	n = 17	0.671	0.661	NO	NA	NA	NA	No DRA	/	/	not affected	0	59 yrs	Healthy
2B	B	II-1	F	4A161/4A-L161, 10A166/10A166	A/AL	YES	n = 11	0.545	0.5	YES	n = 18	0.226	0.1	2U	0.41	0.42	FSHD	13	44 yrs	FSHD
3B	B	II-2	F	4A161/4A-L161, 10A166/10A166	A/AL	YES	n = 17	0.673	0.5985	YES	n = 18	0.265	0.167	2U	0.21	0.36	FSHD	14	40 yrs	FSHD
4B	B	II-3	M	4A161/4A-L161, 10A166/10A166	A/AL	YES	n = 17	0.578	0.509	YES	n = 18	0.384	0.3	2U	0.37	0.43	FSHD	15	37 yrs	FSHD
5B	B	II-4	M	4A161/4A-L161, 10A166/10A166	A/AL	YES	n = 17	0.639	0.5625	YES	n = 18	0.265	0.233	2U	0.25	0.42	FSHD	14	34 yrs	FSHD
CO1	C	II-2	F	4A161/4A161, 10A166/10A166	A	YES	n = 10	0.179	0.071	NO	NA	NA	NA	4 U	0.27	0.4	not affected	0	91 yrs	FSHD
CO2	C	II-1	M	4B163/4B163, 10A166/10A176T	A(10A176T)/B	NO	NA	NA	NA	NO	NA	NA	NA	NO DRA			not affected	0	dead	Not FSHD
CO3	C	III-1	F	4A161/4B163, 10A166/10A166	A/B	YES	n = 10	0.138	0.107	NO	NA	NA	NA	4 U	0.54	0.4	FSHD	12	71 yrs	FSHD
CO4	C	III-3	F	4A161/4B163, 10A166/10A166	A/B	YES	n = 13	0.169	0.0625	NO	NA	NA	NA	4 U	0.46	0.31	FSHD	8	66 yrs	FSHD
CO5	C	III-5	M	4A161/4B163, 10A166/10A166	A/B	YES	n = 14	0.131	0.071	NO	NA	NA	NA	4 U	0.25	0.31	FSHD	11	61 yrs	FSHD
CO6	C	III-6	F	4A161/4B163, 10A166/10A176T	A/B	YES	n = 26	0.17	0.071	NO	NA	NA	NA	4 U	0.31	0.38	not affected	0	59 yrs	FSHD
CO7	C	III-7	M	4A161/4B163, 10A166/10A176T	A/B	YES	n = 8	0.279	0.232	NO	NA	NA	NA	4 U	0.79	0.39	FSHD	0	57 yrs	FSHD
CO8	C	III-9	F	4A161/4B163, 10A166/10A176T	A/B	YES	n = 16	0.127	0.036	NO	NA	NA	NA	4 U	0.27	0.25	not affected	0	53 yrs	FSHD
CO9	C	IV-1	M	4A161/4B163, 10A166/10A166	A/B	YES	n = 6	0.38	0.286	NO	NA	NA	NA	4 U	0.74	0.48	FSHD	4	45 yrs	Borderline
CO10	C	IV-2	M	4A161/4B168, 10A166/10A166	A/B	YES	n = 11	0.226	0.117	NO	NA	NA	NA	4 U	0.82	0.31	FSHD	1	43 yrs	FSHD
CO11	C	IV-3	F	4A161/4A-L161, 10A166/10A166	A/AL	YES	n = 9	0.268	0.17	YES	n = 13	0.513	0.35	4 U	0.56	0.34	not affected	0	36 yrs	FSHD
CO12	C	IV-5	M	4A161/4B163, 10A166/10A176T	A/B	YES	n = 12	0.233	0.116	NO	NA	NA	NA	4 U	0.38	0.29	not affected	0	28 yrs	FSHD
